# Supplementary material for: Large-Area Clay Composite Membranes with Enhanced Permeability for Efficient Dye/Salt Separation
Source: Membranes (Basel). 2025 Jan 13;15(1):25. doi: 10.3390/membranes15010025 (PMC11767988; doi:10.3390/membranes15010025)
Supplement: Supplementary file 1 [file membranes-15-00025-s001.zip]

Archive with 1 entries (1 files):
- membranes-3367260-supplementary.pdf
